# Supplementary material for: A Preliminary Analysis of the Influence of Elderberry Juice Consumption on Thyroid Metabolism in Mice and Humans Fed High-Fat Diets
Source: Nutrients. 2025 Feb 8;17(4):612. doi: 10.3390/nu17040612 (PMC11858295; doi:10.3390/nu17040612)
Supplement: Supplementary file 1 [file nutrients-17-00612-s001.zip]

Archive with 2 entries (2 files):
- Table S1. Human serum thyroid biomarkers.xlsx
- Table S2. Mouse serum thyroxine.xlsx
