# Supplementary material for: A Preliminary Analysis of the Influence of Elderberry Juice Consumption on Thyroid Metabolism in Mice and Humans Fed High-Fat Diets
Source: Nutrients. 2025 Feb 8;17(4):612. doi: 10.3390/nu17040612 (PMC11858295; doi:10.3390/nu17040612)
Supplement: Supplementary file 1 [file nutrients-17-00612-s001.zip › Table S1. Human serum thyroid biomarkers.xlsx]

## Sheet: Human
Participant	Time Point	Treatment	T4 (ng/mL)	TSH (ng/mL)	Thyroglobulin (ng/mL)
201	0	EBJ	60.68	0.2048	0
201	120	EBJ	31.84	0.1208	0
201	0	Placebo	38.9	0.0752	0
201	120	Placebo	41.28	0.045	0
202	0	Placebo	66.62	0.0072	3.75
202	120	Placebo	67.6	0	1.874
202	0	EBJ	60.26	0.0144	4.528
202	120	EBJ	68.64	0	3.57
203	0	EBJ	62.7	0.1068	4.386
203	120	EBJ	37.42	0.0646	3.378
203	0	Placebo	52.58	0.08	3.364
203	120	Placebo	42.84	0.0372	2.482
204	0	Placebo	48.04	0.0172	0
204	120	Placebo	45.08	0.0036	0
204	0	EBJ	83.74	0.0738	0
204	120	EBJ	83.06	0.0806	0
205	0	EBJ	67.02	0.0996	16.132
205	120	EBJ	59.28	0.0542	14.342
205	0	Placebo	64.88	0.1036	15.722
205	120	Placebo	60.28	0.0426	15.186
207	0	Placebo	40.12	0.032	0.818
207	120	Placebo	36.96	0.056	0
207	0	EBJ	38.84	0.0762	0.134
207	120	EBJ	34.84	0.1356	0.182
208	0	EBJ	55.44	0.094	0
208	120	EBJ	50.54	0.088	0
208	0	Placebo	23.18	0.066	0
208	120	Placebo	53.4	0.0608	7.2
209	0	Placebo	41.48	0.1108	15.4
209	120	Placebo	42.94	0.1366	13.8
209	0	EBJ	45.78	0.1568	16.4
209	120	EBJ	51.18	0.1396	16.2
210	0	EBJ	74.52	0.083	0
210	120	EBJ	73.34	0.0806	0.574
210	0	Placebo	62.38	0.0982	0.974
210	120	Placebo	71.76	0.082	0.974
211	0	Placebo	30.48	0.1376	0
211	120	Placebo	21.68	0.0738	0
211	0	EBJ	24.22	0.092	0
211	120	EBJ	35.76	0.0574	0
212	0	EBJ	61.94	0.0288	2.742
212	120	EBJ	43.84	0.0088	2.108
212	0	Placebo	43.76	0.0538	1.69
212	120	Placebo	44.42	0.0322	2.254
213	0	Placebo	21.06	0.1554	14
213	120	Placebo	12	0.0956	19.4
213	0	EBJ	22.02	0.1164	14.8
213	120	EBJ	23.84	0.092	31.8
214	0	EBJ	41.16	0.0918	0.554
214	120	EBJ	35.9	0.0658	0.694
214	0	Placebo	26.8	0.1112	2.402
214	120	Placebo	27.9	0.0584	1.76
215	0	Placebo	36.7	0.104	1.194
215	120	Placebo	14.02	0.0382	1.058
215	0	EBJ	34.28	0.1072	5.936
215	120	EBJ	27.64	0.028	1.924
216	0	EBJ	40.96	0.1488	45.286
216	120	EBJ	20.94	0.086	49.096
216	0	Placebo	32.02	0.124	68.106
216	120	Placebo	33.48	0.0684	51.412
217	0	Placebo	44.42	0.0546	9.722
217	120	Placebo	46.98	0.0308	15.176
217	0	EBJ	43.84	0.0652	7.298
217	120	EBJ	65.5	0.0296	4.108
218	0	EBJ	38.1	0.1446	26.632
218	120	EBJ	25.92	0.1336	20.234
218	0	Placebo	35.68	0.211	31.504
218	120	Placebo	35.44	0.1148	16.628
219	0	Placebo	53.02	0.1452	0
219	120	Placebo	58.78	0.0668	0
219	0	EBJ	32.42	0.1686	0
219	120	EBJ	33.58	0.1684	0
