# Supplementary material for: A Preliminary Analysis of the Influence of Elderberry Juice Consumption on Thyroid Metabolism in Mice and Humans Fed High-Fat Diets
Source: Nutrients. 2025 Feb 8;17(4):612. doi: 10.3390/nu17040612 (PMC11858295; doi:10.3390/nu17040612)
Supplement: Supplementary file 1 [file nutrients-17-00612-s001.zip › Table S2. Mouse serum thyroxine.xlsx]

## Sheet: Sheet1
Mouse	Treatment	T4 (ng/mL)
1	HFD	52.6
2	HFD	57
3	HFD	71.2
5	HFD	57.7
6	HFD	53.2
10	HFD	55.1
11	EBJHFD	60.3
41	EBJHFD	63.4
14	EBJHFD	53.1
15	EBJHFD	54.5
16	EBJHFD	47.7
17	EBJHFD	55.7
18	EBJHFD	48
19	EBJHFD	49
20	EBJHFD	55.2
21	HFDWHEEL	52
22	HFDWHEEL	67
23	HFDWHEEL	67.2
24	HFDWHEEL	53.5
26	HFDWHEEL	67.2
28	HFDWHEEL	70.5
29	HFDWHEEL	52
30	HFDWHEEL	62
31	EBJHFDWHEEL	51.1
32	EBJHFDWHEEL	57.6
33	EBJHFDWHEEL	62.7
34	EBJHFDWHEEL	88
35	EBJHFDWHEEL	55.9
36	EBJHFDWHEEL	66.8
37	EBJHFDWHEEL	56.8
38	EBJHFDWHEEL	49.3
39	EBJHFDWHEEL	48.2
40	EBJHFDWHEEL	91.8
